# Supplementary material for: Ribonucleobase Oxidation and Ribonucleases Involved in the Degradation of Oxidized RNA
Source: Biomolecules. 2026 Apr 10;16(4):564. doi: 10.3390/biom16040564 (PMC13113920; doi:10.3390/biom16040564)
Supplement: Supplementary file 1 [file biomolecules-16-00564-s001.zip]

Archive with 1 entries (1 files):
- biomolecules-4157626-supplementary.pdf
